# Supplementary material for: CircRNA and miRNA expression analysis in livers of mice with Toxoplasma gondii infection
Source: Front Cell Infect Microbiol. 2022 Oct 27;12:1037586. doi: 10.3389/fcimb.2022.1037586 (PMC9646959; doi:10.3389/fcimb.2022.1037586)
Supplement: Supplementary Table 1 — The expression profile of differentially expressed circRNAs and miRNAs in the liver at acute infection and chronic infection stages. [file Table_1.xlsx]

## Sheet: Sheet1
Acute infected stages-DEcircRNA
circRNA_id	logFC	logCPM	LR	PValue
4:61303322|61438296	-13.7366	3.05345	63.8873	1.32e-15
6:124519352|124575359	8.8514	-1.89112	29.3164	6.15e-08
4:63345069|63362603	8.31505	-2.11343	26.4979	2.64e-07
12:103731961|103897311	-8.15922	-2.33669	24.7505	6.53e-07
4:61958498|62052011	8.04812	-2.36882	24.3075	8.21e-07
5:87250571|87412448	-8.16722	-2.29372	22.3152	2.31e-06
7:131049910|131081212	-8.92217	-1.27556	21.3201	3.89e-06
4:61957129|62083727	-7.6591	-2.85171	21.0649	4.44e-06
6:124914419|124914986	-7.53895	-2.88444	20.6578	5.49e-06
6:31418931|31433131	-5.62499	-3.06926	19.5592	9.75e-06
16:44028679|44040158	-4.19219	-1.57346	18.3809	1.81e-05
7:13832577|13909898	-7.13456	-3.39337	17.6969	2.59e-05
19:4036688|4040815	8.5228	-1.77587	17.6903	2.6e-05
8:93100654|93108573	-4.11875	-1.97741	17.5091	2.86e-05
8:93118304|93145747	-6.33162	-3.99775	15.7591	7.19e-05
6:121928648|122049785	-6.75512	-3.57231	15.64	7.66e-05
15:3279732|3280203	-8.08361	-2.4107	15.5952	7.85e-05
7:26080598|26088742	-6.39056	-3.95896	15.451	8.47e-05
7:26186581|26201232	-6.44302	-3.88015	15.3246	9.05e-05
1:5117390|5150061	-6.26481	-4.05469	15.2023	9.66e-05
MT:13273|13916	-7.9618	-2.51855	15.1436	9.96e-05
18:60389792|60439498	6.02181	-4.2213	14.0874	0.000174508
4:63346282|63364025	7.57559	-2.93588	13.8819	0.000194661
3:118781836|118811267	-6.08792	-4.08084	13.5129	0.000236935
6:22132229|22145687	-3.64453	-2.52821	13.229	0.000275655
16:22997023|23004039	-4.26339	-3.20012	12.8821	0.000331742
16:94262592|94268698	-5.82732	-4.32186	12.8201	0.00034292
3:157918426|157921036	-4.03833	-3.23184	12.6985	0.000365953
1:67214017|67215496	-6.20613	-3.94465	12.6121	0.000383256
18:60377396|60439498	6.31188	-3.6365	12.4546	0.000416971
7:126675049|126688685	-6.10948	-4.00149	12.3456	0.000442039
4:63347970|63364265	6.91067	-3.05174	12.1616	0.000487826
15:39824166|39846767	-5.7288	-4.38622	11.8858	0.000565621
5:145708877|145868684	-6.8931	-3.07096	11.8623	0.000572822
6:141663578|141672313	-3.46448	-2.78429	11.6386	0.000645972
12:103767416|103855974	-6.8962	-3.31361	11.5351	0.000682961
17:79650302|79659473	-3.15599	-1.64668	11.4786	0.000704022
Y:90739142|90793680	4.53567	-3.8038	10.995	0.000913604
19:40160555|40167623	-4.1445	-3.6786	10.9372	0.000942529
5:90464176|90467413	-5.4834	-4.52532	10.5939	0.00113461
10:12436281|12455564	-5.4316	-4.57579	10.514	0.00118476
6:141652443|141657606	-4.37129	-4.04932	10.4262	0.00124238
1:139992106|139994254	-3.38003	-2.97819	10.155	0.00143909
1:63148396|63148571	-5.31223	-4.64259	10.0957	0.00148617
7:26186581|26210289	-4.26052	-4.12736	9.76353	0.00178008
7:130621721|130627499	-5.23868	-4.68997	9.64932	0.00189422
17:79650302|79672573	-5.58234	-4.4413	9.5454	0.00200451
10:107045213|107053516	-4.21296	-4.13592	9.47196	0.00208636
6:23107140|23122737	-2.55312	-0.317079	9.22083	0.00239277
7:26198418|26201232	-2.84376	-2.42442	9.17595	0.00245216
9:65316644|65324299	-5.17311	-4.73439	9.17176	0.00245779
3:94519048|94531389	-5.17687	-4.73029	9.09977	0.00255641
12:99341422|99388917	-5.13955	-4.73496	8.87621	0.00288911
17:63471408|63490887	-3.38371	-3.51298	8.71196	0.0031613
11:43704534|43717149	-5.27782	-4.54576	8.53326	0.00348714
5:72782003|72789244	-5.04971	-4.79427	8.48374	0.00358335
17:34736895|34817288	5.10731	-4.5999	8.47887	0.00359296
12:103738097|103768047	-5.96065	-4.00372	8.45591	0.00363859
14:31618972|31622974	-4.09384	-4.19594	8.44328	0.00366395
9:83952524|83991822	-3.59503	-3.83167	8.42926	0.00369231
19:40164352|40167623	-3.66201	-3.94532	8.41441	0.00372259
6:8537817|8582790	-5.2208	-4.63315	8.40563	0.0037406
6:149005166|149014237	-4.97861	-4.79965	8.02224	0.00462065
16:70433545|70441319	-2.73049	-2.32562	7.85979	0.00505462
14:8241261|8251676	-4.98049	-4.83803	7.81538	0.00518034
2:23089591|23090582	-4.98049	-4.83803	7.81538	0.00518034
10:59192166|59192815	-4.95149	-4.84736	7.75694	0.00535065
12:103854668|103947209	5.57818	-4.17054	7.73831	0.00540613
10:53348472|53380724	-4.87908	-4.83136	7.71758	0.00546856
11:110230489|110233842	-3.95562	-4.21057	7.69472	0.00553827
6:121876420|122072250	-5.57643	-4.05261	7.68042	0.00558231
8:106078604|106079741	4.83912	-4.85763	7.61433	0.00579062
18:56807664|56812075	-4.93358	-4.84242	7.57895	0.00590537
5:123709382|123719528	-4.93358	-4.84242	7.57895	0.00590537
7:26186581|26187812	-5.02675	-4.75712	7.56393	0.00595481
7:26080598|26096172	-4.95054	-4.82818	7.51996	0.0061019
6:128486118|128487490	5.59438	-4.40072	7.51347	0.00612394
6:119920110|119921028	4.06618	-4.10925	7.47307	0.00626287
10:89473752|89483524	-2.56845	-2.52156	7.44213	0.00637146
12:103818849|103853866	-5.59715	-4.33592	7.40643	0.0064991
5:28331111|28368313	-4.8528	-4.87611	7.36769	0.00664061
6:35064898|35080226	-4.85639	-4.87111	7.32839	0.00678739
11:43835140|43836860	-4.86269	-4.86225	7.31619	0.0068336
2:168567139|168571633	4.90847	-4.87321	7.26067	0.00704811
11:19998120|20008477	-2.76464	-3.24389	7.16969	0.00741456
19:43866589|43875020	-3.73328	-4.34783	7.04244	0.00796006
6:134506196|134513419	-4.83567	-4.78454	7.01995	0.00806065
6:37903533|37931500	-3.7169	-4.38916	7.00442	0.00813088
9:24462577|24485729	-4.87749	-4.80763	6.9848	0.0082205
8:86631386|86652317	-4.73833	-4.85037	6.95541	0.00835661
19:40153519|40167623	-2.75658	-3.40199	6.95152	0.00837482
10:28781691|28782742	4.76667	-4.9118	6.91141	0.00856474
10:60300186|60300609	3.57701	-3.82736	6.85786	0.00882524
5:36543177|36572037	4.73725	-4.91847	6.81544	0.00903731
6:38461475|38487150	-4.77274	-4.88056	6.81405	0.00904435
18:36646691|36648740	-4.78845	-4.92255	6.71932	0.0095374
7:131066415|131081212	-5.25718	-4.54563	6.63283	0.0100116
3:121235043|121235764	-3.63723	-4.46405	6.63223	0.010015
11:84193079|84195687	-2.31791	-2.2909	6.56152	0.0104208
19:40153531|40167623	-4.6525	-4.85965	6.54442	0.0105214
7:132948044|132950435	-2.4954	-2.73177	6.53783	0.0105604
14:36938584|36941264	-4.79329	-4.90319	6.51611	0.0106902
6:88281549|88298236	-4.73662	-4.91797	6.41556	0.0113125
2:43671359|43681511	-3.89264	-4.42068	6.37218	0.0115923
7:98243949|98266247	-3.43559	-4.28895	6.35828	0.0116834
1:53256629|53282092	-2.3632	-2.48755	6.27584	0.0122395
11:100495860|100516906	-4.83339	-4.87332	6.26099	0.0123425
17:86098512|86120746	-4.83339	-4.87332	6.26099	0.0123425
16:33421321|33434974	-3.01195	-4.03298	6.24171	0.0124776
15:93452117|93465245	4.758	-4.89191	6.23649	0.0125144
1:177102962|177248881	4.67251	-4.97291	6.20364	0.0127488
5:105030829|105031319	3.30869	-4.3703	6.18198	0.0129058
5:73510886|73534697	-2.8934	-3.75296	6.17202	0.0129786
6:124914408|124914704	5.06954	-4.69547	6.16754	0.0130115
10:88400652|88419560	4.60081	-4.92516	6.11827	0.0133791
10:53994247|54030794	-4.58453	-4.90965	6.04744	0.0139265
9:86611853|86619834	-4.76328	-4.89357	6.02632	0.0140941
15:3279294|3279536	-4.62602	-4.94258	5.97993	0.0144696
16:94383912|94393174	-4.67906	-4.97556	5.97597	0.0145021
8:91005714|91006710	-4.67906	-4.97556	5.97597	0.0145021
17:81647809|81649638	2.94496	-3.32972	5.9446	0.0147624
6:88352446|88358642	-3.237	-4.38507	5.93416	0.0148501
5:146259505|146271735	-2.47768	-3.19757	5.8471	0.0156027
8:93124459|93148579	-4.89516	-4.66559	5.81121	0.0159243
14:73362961|73368427	-4.65345	-4.97082	5.75616	0.0164309
8:22535019|22545600	-2.85243	-3.82878	5.73235	0.0166552
10:107023654|107053516	-4.53935	-4.96221	5.70532	0.0169136
6:119370150|119370408	-4.53935	-4.96221	5.70532	0.0169136
11:83484651|83487413	-2.91635	-4.16288	5.61936	0.0177631
3:122007544|122008091	-3.06453	-4.37649	5.61801	0.0177768
4:59514274|59524476	-2.30305	-2.91793	5.60252	0.0179346
15:41797474|41826052	-3.12125	-4.401	5.58272	0.0181386
12:85876491|85879475	-4.54648	-4.9046	5.56518	0.0183211
8:78515586|78531158	-2.90159	-4.12335	5.509	0.0189189
10:127790816|127812949	-3.3861	-4.22124	5.49425	0.0190791
1:7120194|7120615	-3.14442	-4.37731	5.49222	0.0191013
5:105182161|105224763	4.59206	-4.66757	5.47034	0.0193419
2:181546371|181547553	4.42198	-4.93744	5.46222	0.019432
18:65622984|65625334	-4.57929	-4.93173	5.42868	0.0198086
9:21535908|21540623	4.4571	-5.05229	5.41347	0.019982
2:158035996|158058827	-2.77842	-3.65692	5.39215	0.0202275
10:43393871|43413547	-4.66159	-4.94513	5.39165	0.0202333
2:70770004|70806669	-4.66159	-4.94513	5.39165	0.0202333
6:122207897|122221009	-2.24591	-3.06972	5.3872	0.020285
15:3275682|3277252	-4.48236	-5.01109	5.34824	0.0207432
19:4792398|4794009	-2.68724	-3.47549	5.33684	0.0208792
11:101370706|101374705	-4.50371	-5.05217	5.33127	0.0209461
5:145794903|145869044	-4.76489	-4.79019	5.30414	0.0212748
17:57418888|57420524	-4.49492	-5.04671	5.271	0.0216835
11:5796746|5798325	4.75532	-4.83181	5.25216	0.0219196
16:11144001|11144173	4.75532	-4.83181	5.25216	0.0219196
19:7520787|7522207	-4.46025	-5.0626	5.24728	0.0219811
9:65686196|65687973	-4.4303	-5.02178	5.24167	0.022052
1:139593754|139628309	-2.39398	-3.3299	5.23766	0.022103
5:121425971|121431585	-4.51954	-5.03633	5.22932	0.0222092
8:84771784|84779275	-3.28473	-4.6745	5.22483	0.0222666
2:25937946|25941469	-4.51515	-4.94666	5.2226	0.0222952
4:8751324|8753148	4.44565	-5.04157	5.22037	0.0223238
15:35099434|35115645	-4.61061	-4.93991	5.20257	0.0225535
11:16881464|16883613	3.1036	-4.48182	5.18928	0.0227266
5:137905530|137911952	-3.09958	-4.46671	5.18278	0.0228117
1:172173943|172187460	-2.16633	-2.75754	5.17469	0.0229182
19:45635735|45640521	-3.34886	-4.74309	5.14708	0.0232854
18:60377447|60439498	4.46429	-4.97981	5.09057	0.0240562
14:59323168|59349388	4.44274	-4.91068	5.08711	0.0241043
3:103310309|103311513	-2.39139	-3.50004	5.08575	0.0241232
9:54883897|54887407	-4.37939	-5.07858	5.05332	0.0245788
6:141648489|141657606	-2.62208	-3.92198	5.0523	0.0245933
9:72577039|72593360	-4.44085	-4.98137	5.0321	0.0248818
15:84171082|84186081	-4.41287	-5.05712	5.02259	0.0250188
17:10238893|10282981	-4.41287	-5.05712	5.02259	0.0250188
6:146371253|146376182	-4.41287	-5.05712	5.02259	0.0250188
2:24884146|24887069	-2.98912	-4.52649	4.94395	0.0261822
18:10129305|10132272	-2.85228	-3.74843	4.93308	0.0263473
6:37903533|37919490	-3.0437	-4.49903	4.91733	0.0265885
6:38440455|38470222	-3.02865	-4.55909	4.89611	0.0269173
15:74982990|74996568	4.36848	-4.77499	4.89511	0.0269328
4:123039446|123040198	4.35679	-5.09914	4.86775	0.0273632
5:90465874|90467473	-4.4913	-5.02599	4.81351	0.0282374
13:4507681|4514428	-2.5594	-3.86893	4.7953	0.0285375
10:88809082|88810085	-4.39792	-5.02546	4.76859	0.0289835
19:57650258|57657238	-4.39792	-5.02546	4.76859	0.0289835
12:84934152|84951381	-4.44403	-4.95976	4.74418	0.0293976
19:43816797|43825990	-4.32965	-5.1164	4.73184	0.0296091
11:23261835|23271205	-4.38245	-5.00576	4.7275	0.029684
X:85754332|85761407	-4.45227	-5.03142	4.72432	0.029739
3:89001773|89007877	-2.52531	-3.81853	4.70686	0.0300425
1:106772402|106791789	-4.24565	-5.14374	4.70335	0.0301039
5:90460949|90464022	-4.24565	-5.14374	4.70335	0.0301039
12:37398690|37414989	-2.83893	-4.42158	4.67967	0.0305217
13:77083441|77092411	4.20046	-5.12851	4.66776	0.0307339
5:32640331|32664400	-4.31604	-5.11076	4.66288	0.0308215
4:117582600|117615241	-4.23052	-5.09464	4.65996	0.0308739
10:75274017|75279961	-3.25221	-4.78198	4.63077	0.0314034
3:51323222|51326035	-3.23408	-4.79584	4.62497	0.0315099
2:35043188|35050566	-4.27796	-5.12205	4.61571	0.0316803
1:59191889|59199191	-2.34894	-3.6941	4.59856	0.0319989
2:146387228|146406432	-2.66111	-4.23752	4.58912	0.0321754
5:107788199|107799260	-2.39355	-3.75644	4.58814	0.032194
11:4517741|4546268	-4.22158	-5.13805	4.56997	0.0325372
12:76031276|76039085	-4.29655	-5.02125	4.53373	0.0332331
1:119741355|119765922	-4.16924	-5.14943	4.48762	0.0341412
3:84863964|84904079	-4.16924	-5.14943	4.48762	0.0341412
12:51759219|51761170	-2.18287	-3.534	4.47187	0.0344573
14:36981107|36984591	-4.18252	-5.13856	4.46893	0.0345166
5:147884197|147886841	-4.18252	-5.13856	4.46893	0.0345166
12:51619814|51661713	4.32863	-5.09177	4.46249	0.0346469
5:103885907|103886290	-2.90431	-4.62473	4.44093	0.0350872
10:128201206|128205264	-4.19361	-4.9872	4.40813	0.0357681
6:129180633|129184313	-4.22815	-5.10512	4.3706	0.0365641
9:72669952|72718384	-4.22815	-5.10512	4.3706	0.0365641
4:49536800|49538282	4.14644	-5.19624	4.33756	0.0372804
5:36571296|36572037	3.10373	-4.73368	4.32753	0.0375007
13:77192554|77193223	-4.10229	-5.16035	4.32171	0.037629
8:93124459|93127600	-4.19471	-4.83878	4.31736	0.0377253
13:47207360|47229000	-4.29733	-5.10001	4.31301	0.037822
12:51647994|51661713	2.14219	-3.35428	4.30832	0.0379264
5:135121506|135124017	-1.94382	-2.46569	4.30086	0.038093
6:141648489|141672313	-4.23584	-5.06757	4.30014	0.0381092
17:65810538|65816050	4.22689	-5.10283	4.29294	0.0382708
5:96106216|96134132	-4.08713	-5.10522	4.28762	0.0383909
5:32478066|32491189	-3.25191	-4.76597	4.22954	0.0397263
11:104423922|104426468	-2.34213	-3.86282	4.22708	0.0397839
5:96128943|96134132	-2.20922	-3.70673	4.22702	0.0397852
4:140610531|140616992	4.22571	-5.0894	4.20698	0.0402581
10:19884778|19894802	-2.83184	-4.46035	4.19105	0.040638
4:119560603|119573800	-3.29521	-4.75282	4.18753	0.0407223
1:139085883|139110485	-4.25406	-5.09439	4.18292	0.0408333
15:55208731|55218273	-2.54419	-4.24352	4.17999	0.040904
16:37877049|37878564	-2.34712	-3.74673	4.17706	0.0409748
16:58484763|58493861	-4.16148	-5.08358	4.16433	0.0412836
18:82664838|82682287	-2.64932	-4.50416	4.15528	0.0415049
14:21626719|21637640	-3.06444	-4.81476	4.14994	0.041636
18:60388259|60439498	4.077	-5.2001	4.14658	0.0417188
13:17644781|17672602	-2.68129	-4.42129	4.09644	0.0429735
17:26736816|26743131	2.85272	-4.71948	4.08786	0.0431923
6:52619977|52630349	-1.86431	-2.45297	4.0794	0.0434091
17:64624528|64659074	-4.11022	-5.19509	4.06773	0.04371
1:139924008|139940628	-4.11022	-5.19509	4.06773	0.04371
7:140773153|140774748	-4.26965	-4.90884	4.05137	0.0441356
1:64550849|64576329	2.84849	-4.55813	4.03239	0.0446347
10:54014415|54030794	-4.08158	-5.21222	4.02536	0.0448211
11:104423922|104435915	-4.08158	-5.21222	4.02536	0.0448211
6:99428789|99435345	-4.08158	-5.21222	4.02536	0.0448211
X:103595931|103615192	-4.08158	-5.21222	4.02536	0.0448211
9:66540062|66547955	-4.0891	-5.20096	4.01589	0.0450733
6:5184746|5187004	-2.48385	-4.28321	4.00438	0.0453822
4:115519630|115563905	-4.32678	-4.92949	4.00137	0.0454633
4:60140650|60222035	-4.32678	-4.92949	4.00137	0.0454633
9:103222935|103226129	-4.32678	-4.92949	4.00137	0.0454633
9:24473774|24485729	-2.61928	-4.48918	3.97659	0.0461368
5:65375680|65380071	-3.96031	-5.17131	3.95429	0.046752
7:59240967|59262058	-4.07046	-5.13237	3.93321	0.0473415
8:22911660|22923656	-4.07046	-5.13237	3.93321	0.0473415
16:13697333|13699075	-4.04394	-5.20634	3.92698	0.0475171
2:146387228|146412868	-4.04394	-5.20634	3.92698	0.0475171
7:72161140|72185865	-4.04394	-5.20634	3.92698	0.0475171
9:110573612|110574274	-2.62135	-4.53129	3.92557	0.047557
15:3279300|3279485	4.10205	-4.91955	3.90586	0.0481181
17:15742157|15743230	-4.03182	-5.18924	3.87427	0.0490316
15:3327974|3458008	-4.01468	-5.14893	3.86341	0.04935
17:39842999|39843333	-4.01468	-5.14893	3.86341	0.04935
17:64287001|64313118	-4.01468	-5.14893	3.86341	0.04935
6:116273573|116305761	-4.01468	-5.14893	3.86341	0.04935
8:124709903|124714283	-4.01468	-5.14893	3.86341	0.04935
5:121745723|121749229	-2.67125	-4.62518	3.85571	0.0495769

## Sheet: Sheet2
Chronic infected stages-DEcircRNA
circRNA_id	logFC	logCPM	LR	PValue
12:103767416|103897311	-8.60414	-2.04605	23.5162	1.24e-06
4:61958498|62052011	7.4782	-2.99508	18.1401	2.05e-05
6:90598186|90637001	7.44323	-2.93738	17.3399	3.13e-05
12:103731961|103897311	6.88296	-3.40291	15.5812	7.9e-05
6:121876420|122072250	-6.61801	-3.69304	13.9497	0.00018777
7:13832577|13909898	-6.14553	-4.01563	11.9212	0.00055499
5:145791615|145864994	-6.25739	-3.82982	11.8556	0.000574876
19:4036688|4040815	-6.94205	-3.11487	11.0537	0.000885104
6:124519352|124575359	7.01194	-3.05254	11.0205	0.0009011
12:103767416|103855974	6.78042	-3.52289	10.1408	0.00145024
19:39617302|39699402	-5.86192	-4.26434	10.1286	0.00145989
4:62051482|62084593	-6.47962	-3.64196	9.59459	0.00195151
12:103854668|103895203	-6.25455	-3.66558	9.15549	0.00247973
X:38424267|38442140	-3.72143	-3.92104	8.31644	0.00392877
19:39617302|39773965	-5.88911	-3.9322	8.14778	0.0043114
5:146259505|146271735	-3.75807	-3.43278	7.99419	0.00469276
10:127788608|127866868	5.91513	-4.12519	7.55935	0.00596997
11:116172158|116172337	5.37579	-4.57184	7.44009	0.00637866
5:145708877|145868684	5.68904	-4.03857	7.42206	0.0064429
10:59192166|59192815	-5.11526	-4.72211	7.34846	0.00671202
1:172774950|172776770	-5.15478	-4.67939	7.24993	0.00709037
5:145699726|145858883	-5.58344	-4.12762	7.19683	0.00730326
8:105051732|105086711	5.26799	-4.62528	6.93317	0.00846117
16:11144008|11144234	-5.48513	-4.23272	6.7844	0.00919579
17:35266688|35428592	3.30605	-3.64116	6.67151	0.00979661
2:126810163|126813408	-3.15725	-3.86516	6.22516	0.0125947
11:45883710|45895129	-4.8154	-4.90485	6.21935	0.0126361
12:98752778|98763978	-4.8154	-4.90485	6.21935	0.0126361
7:13721077|13832703	4.85601	-4.89119	6.18932	0.0128524
6:38461475|38470222	-3.55566	-4.32004	6.17481	0.0129582
6:6152408|6191317	-4.94694	-4.76917	6.08995	0.0135953
17:34314170|34314393	5.21496	-4.3203	6.04061	0.0139804
3:118610508|118759743	-4.8851	-4.71306	5.96138	0.0146226
3:63358906|63368956	-4.72297	-4.95208	5.80798	0.0159536
6:134739812|134761434	-4.66762	-4.97601	5.71501	0.0168204
5:90531492|90545519	-4.65702	-4.98755	5.66659	0.017291
3:146610270|146612571	-3.40155	-4.28253	5.56246	0.0183496
19:4342847|4394892	-3.6834	-4.49815	5.51627	0.0188403
5:137987677|137989743	-4.62341	-4.96453	5.51233	0.0188829
16:46454624|46464159	-4.66236	-4.88156	5.30122	0.0213105
15:3279300|3279485	-4.93578	-4.52388	5.28652	0.0214911
1:139959620|139994254	-4.56466	-5.01209	5.27916	0.0215821
13:109740387|109772680	-4.51093	-5.06549	5.22478	0.0222673
2:104778137|104780260	-4.51093	-5.06549	5.22478	0.0222673
9:72669952|72677531	-4.56117	-4.89753	5.20073	0.0225773
19:4792398|4794009	-2.6042	-3.0075	5.16911	0.022992
10:127790816|127812949	-2.92904	-3.65638	5.10669	0.0238337
12:103854668|103947209	3.72887	-4.32508	5.03756	0.0248034
8:105050482|105085395	-4.77456	-4.56287	4.98227	0.0256084
5:145709045|145869044	-4.81576	-4.57859	4.98218	0.0256097
15:39824166|39846767	-3.12377	-4.324	4.96552	0.0258576
7:126551975|126552338	-3.30059	-4.38615	4.96359	0.0258864
17:39844698|39844900	-4.58729	-4.95463	4.95231	0.0260558
12:110896087|110919026	-4.56274	-4.94954	4.93411	0.0263317
16:45972109|45980696	4.49987	-5.03169	4.87666	0.0272223
15:81628293|81628737	-4.40628	-5.05482	4.8646	0.0274131
5:135715872|135716063	-3.60333	-4.67443	4.80047	0.0284519
19:39994450|40090695	4.57582	-4.96529	4.79789	0.0284946
15:81631614|81632512	-3.09111	-4.3401	4.7907	0.0286137
4:59514274|59524476	-2.38835	-3.29626	4.78301	0.0287419
4:115525302|115610607	-4.68498	-4.63543	4.66699	0.0307478
16:4154857|4180133	-3.6133	-4.61955	4.65738	0.0309203
10:42196466|42197901	-4.29262	-5.11845	4.61627	0.03167
2:58763675|58780148	-4.44767	-5.01603	4.60207	0.0319333
10:83297154|83316789	-4.28344	-5.03615	4.55724	0.0327798
1:132991700|132992225	-4.39564	-4.98495	4.55517	0.0328195
6:128486118|128487490	4.62185	-4.61489	4.54705	0.0329755
1:87378972|87380008	-4.27675	-5.14624	4.51949	0.0335108
6:3545510|3578915	-4.2396	-5.12952	4.47669	0.0343601
14:21092367|21103873	-4.37739	-5.02379	4.46322	0.0346321
4:140562714|140570402	4.41212	-5.02836	4.42149	0.035489
9:3441055|3450151	-4.23489	-5.15883	4.39492	0.0360462
8:119541585|119546241	-4.22833	-5.15742	4.39282	0.0360906
2:43581346|43604288	-3.50446	-4.73604	4.38215	0.0363172
2:12355277|12410080	-4.2739	-5.06819	4.2364	0.0395659
8:105178593|105202547	-4.12719	-5.21558	4.22343	0.0398696
18:9437521|9438281	4.1749	-5.15144	4.21075	0.0401685
5:100475689|100485855	-2.6848	-3.87026	4.17785	0.0409555
5:28358274|28394670	-4.25548	-5.09241	4.17663	0.0409851
18:77873361|77875919	4.25968	-5.01933	4.12907	0.0421526
10:128579496|128582103	-4.08425	-5.20256	4.10269	0.0428151
11:3153432|3193904	-4.08425	-5.20256	4.10269	0.0428151
12:101043443|101044659	-4.08425	-5.20256	4.10269	0.0428151
15:80884207|80889155	-4.08425	-5.20256	4.10269	0.0428151
16:45442447|45444165	-4.06407	-5.21412	4.06382	0.0438114
19:32043481|32061402	-4.10961	-5.17148	4.06141	0.0438738
9:86531715|86536522	-4.10961	-5.17148	4.06141	0.0438738
3:14872063|14872210	-4.13602	-5.10466	4.02424	0.0448508
10:33863937|33866729	-3.05248	-4.39274	4.00998	0.0452316
7:140773153|140774614	4.13154	-5.06567	3.98577	0.0458861
11:26397746|26434500	-2.69394	-4.29573	3.98235	0.0459795
8:78515586|78531158	-2.81466	-4.22278	3.97298	0.0462359
12:55057242|55063109	-4.06394	-5.23012	3.95997	0.0465946
8:93063993|93106707	3.34964	-4.70315	3.92746	0.0475037
Y:90739142|90793417	-3.28227	-4.32844	3.89553	0.0484147
7:26080598|26088742	-2.66893	-3.46215	3.89456	0.0484427
6:89672171|89674195	-3.97487	-5.19966	3.85964	0.049461
18:60270995|60293486	-4.09473	-5.14765	3.84242	0.0499712

## Sheet: Sheet3
Acute infected stages-DEmiRNA
miRNA	logFC	logCPM	PValue	FDRP	logP
mmu-let-7b-3p	1.02956	1.94286	0.00048607	0.00119915	2.92113
mmu-miR-106a-5p	3.62543	0.972147	5.43e-10	2.91e-09	8.53685
mmu-miR-106b-3p	1.0067	3.80562	6.43e-08	2.72e-07	6.56483
mmu-miR-130b-5p	2.2283	0.991526	3.58e-06	1.18e-05	4.92766
mmu-miR-130b-3p	3.23183	0.247743	7.51e-06	2.44e-05	4.61173
mmu-miR-1247-3p	-4.48349	-0.278226	3.58e-07	1.4e-06	5.85456
mmu-miR-375-3p	-3.42205	2.50789	2.17e-32	4.06e-31	30.3916
mmu-miR-142a-5p	1.9764	5.79536	9.5e-42	2.84e-40	39.5463
mmu-miR-142a-3p	2.01346	7.23456	2.32e-54	9.48e-53	52.0231
mmu-miR-133a-3p	-2.26519	0.799238	4.77e-07	1.83e-06	5.73786
mmu-miR-143-3p	-2.01902	14.1368	3.98e-61	1.98e-59	58.7023
mmu-miR-147-5p	5.43881	-0.369956	0.000326083	0.000836636	3.07746
mmu-miR-1a-3p	-1.82098	5.17959	4.98e-34	9.72e-33	32.0122
mmu-miR-192-5p	-1.73867	15.7897	1.25e-46	4.32e-45	44.3646
mmu-miR-154-3p	4.9377	-0.6622	0.00106863	0.00244804	2.61118
mmu-miR-122b-5p	-1.56633	0.342955	0.00506062	0.00992234	2.00339
mmu-miR-3073a-3p	-1.51775	0.0801485	0.00968994	0.0181283	1.74164
mmu-miR-15b-3p	1.22192	2.72171	3.85e-08	1.7e-07	6.77082
mmu-miR-16-2-3p	1.93899	0.293612	0.00377486	0.00763475	2.11721
mmu-miR-18b-5p	3.11017	0.188532	0.000164135	0.000441297	3.35527
mmu-miR-1964-3p	1.10593	3.91154	1.17e-08	5.6e-08	7.25202
mmu-miR-122-5p	-1.46829	18.3446	2.92e-34	6.24e-33	32.205
mmu-miR-210-3p	1.38142	4.48982	4.31e-16	3.8e-15	14.4204
mmu-miR-212-5p	1.90068	1.12442	8.09e-06	2.6e-05	4.58582
mmu-miR-881-3p	-1.3162	0.519615	0.0123184	0.0225753	1.64637
mmu-miR-181a-2-3p	-1.17295	1.26131	0.000522326	0.00127459	2.89463
mmu-miR-215-5p	2.32806	4.25433	2.04e-35	4.83e-34	33.3159
mmu-miR-21a-5p	1.48486	18.2493	5.71e-35	1.28e-33	32.8923
mmu-miR-21a-3p	2.28558	2.73627	1.79e-16	1.67e-15	14.7765
mmu-miR-221-5p	1.38595	2.95725	2.22e-09	1.08e-08	7.96518
mmu-miR-221-3p	1.20552	6.24892	2.57e-19	2.75e-18	17.5606
mmu-miR-222-3p	1.47137	5.99552	1.5e-25	1.87e-24	23.7272
mmu-miR-379-5p	1.02574	4.94291	3.23e-12	1.91e-11	10.7189
mmu-miR-339-5p	1.03512	4.79227	1.03e-10	5.73e-10	9.24185
mmu-miR-350-5p	1.1514	1.73304	0.000548219	0.00133054	2.87597
mmu-miR-28a-3p	1.13659	6.12218	3.57e-17	3.41e-16	15.4667
mmu-miR-297a-3p	2.17	-0.413402	0.0229602	0.0384669	1.41491
mmu-miR-297b-3p	2.17	-0.413402	0.0229602	0.0384669	1.41491
mmu-miR-297c-3p	2.17	-0.413402	0.0229602	0.0384669	1.41491
mmu-miR-298-5p	1.72295	0.331666	0.00506062	0.00992234	2.00339
mmu-miR-15b-5p	1.19032	4.22136	8.33e-12	4.79e-11	10.3194
mmu-miR-29b-3p	1.37533	7.27488	1.32e-27	1.85e-26	25.7324
mmu-miR-301a-3p	2.02444	0.128811	0.000721625	0.00170531	2.7682
mmu-miR-301b-3p	5.03674	-0.602937	0.0002773	0.000728115	3.1378
mmu-miR-33-3p	1.76705	0.193801	0.00270283	0.00567089	2.24635
mmu-miR-299a-3p	1.19926	1.21004	0.00318026	0.00655017	2.18375
mmu-miR-543-3p	1.28153	1.87083	6.63e-05	0.000192079	3.71652
mmu-miR-674-5p	1.28346	2.4793	8.59e-07	3.13e-06	5.50389
mmu-miR-34c-5p	1.16012	3.58814	2.51e-09	1.21e-08	7.91586
mmu-miR-541-5p	1.30264	2.75187	2.1e-08	9.81e-08	7.00815
mmu-miR-3535	1.25851	2.12982	1.28e-05	4e-05	4.39832
mmu-miR-362-5p	1.27922	2.52395	3.77e-07	1.46e-06	5.83638
mmu-miR-362-3p	1.46334	2.50616	2.24e-08	1.03e-07	6.98518
mmu-miR-363-5p	6.01352	0.00981064	2.33e-06	7.98e-06	5.09818
mmu-miR-23a-3p	1.3173	1.74932	6.57e-05	0.000191648	3.7175
mmu-miR-214-3p	1.37273	4.86543	1.12e-18	1.16e-17	16.9338
mmu-miR-379-3p	4.46971	-0.899746	0.00818102	0.0154991	1.80969
mmu-miR-29b-2-5p	1.38482	-0.0541561	0.0381429	0.0609472	1.21505
mmu-miR-132-3p	1.45752	3.86812	3.14e-15	2.43e-14	13.614
mmu-miR-466a-3p	3.88167	1.49574	3.02e-16	2.71e-15	14.5668
mmu-miR-411-3p	1.48227	0.962393	0.000900527	0.00210592	2.67656
mmu-miR-466b-3p	3.86732	1.48331	5.02e-16	4.18e-15	14.379
mmu-miR-409-3p	1.62907	2.54664	9.25e-10	4.56e-09	8.34068
mmu-miR-466c-3p	3.86732	1.48331	5.02e-16	4.18e-15	14.379
mmu-miR-466d-3p	3.4576	0.418181	2.57e-07	1.01e-06	5.99436
mmu-miR-466e-3p	3.88167	1.49574	3.02e-16	2.71e-15	14.5668
mmu-miR-466f-5p	5.63446	-0.249742	9.52e-05	0.000268797	3.57058
mmu-miR-466f	5.69559	-0.208305	5.13e-05	0.000151674	3.81909
mmu-miR-466h-5p	3.06646	0.139543	3.98e-05	0.000118402	3.92664
mmu-miR-363-3p	1.63814	1.76258	6.82e-07	2.55e-06	5.59337
mmu-miR-466p-3p	3.86732	1.48331	5.02e-16	4.18e-15	14.379
mmu-miR-467a-5p	1.90243	4.85402	8.3e-32	1.43e-30	29.8438
mmu-miR-467a-3p	2.69081	1.36527	5.77e-10	3.01e-09	8.5214
mmu-miR-467b-5p	1.90573	4.85655	6.32e-32	1.13e-30	29.9452
mmu-miR-467c-5p	2.6659	2.19206	5.41e-16	4.41e-15	14.3551
mmu-miR-467d-3p	2.69081	1.36527	5.77e-10	3.01e-09	8.5214
mmu-miR-467e-5p	2.55264	1.65489	8.98e-10	4.48e-09	8.34851
mmu-miR-501-3p	1.64884	3.91774	1.29e-17	1.26e-16	15.8985
mmu-miR-342-5p	1.67179	2.58619	6.59e-10	3.36e-09	8.47349
mmu-miR-497a-5p	1.09042	3.45948	3.78e-08	1.68e-07	6.77451
mmu-miR-500-3p	1.20075	2.55663	5.72e-06	1.87e-05	4.7271
mmu-miR-150-5p	1.67604	5.04317	6.19e-26	8.18e-25	24.0875
mmu-miR-503-5p	1.36155	1.95754	1.5e-05	4.6e-05	4.33732
mmu-miR-5107-5p	4.71447	-0.795635	0.00414433	0.00830717	2.08055
mmu-miR-5114	2.64432	-0.148917	0.0050531	0.00992234	2.00339
mmu-miR-5129-3p	1.43984	-0.0270777	0.0253569	0.0421675	1.37502
mmu-miR-532-3p	2.05796	1.36312	7.14e-07	2.65e-06	5.57709
mmu-miR-652-3p	1.72988	5.43113	6.69e-30	1.07e-28	27.9697
mmu-miR-466b-5p	1.75758	0.82955	0.00042537	0.00106106	2.97426
mmu-miR-466o-5p	1.75758	0.82955	0.00042537	0.00106106	2.97426
mmu-miR-669a-5p	2.57877	2.68775	1.52e-21	1.75e-20	19.757
mmu-miR-669a-3p	2.35369	2.23699	4.49e-15	3.3e-14	13.4811
mmu-miR-669b-5p	3.6092	-0.0849528	8.72e-05	0.000247684	3.6061
mmu-miR-669c-5p	1.60039	2.2402	1.45e-08	6.87e-08	7.16333
mmu-miR-669d-5p	2.17522	-0.400521	0.0139613	0.025379	1.59553
mmu-miR-669l-5p	6.34185	0.233705	1.05e-07	4.42e-07	6.35415
mmu-miR-669o-5p	2.21066	0.827083	3.08e-06	1.03e-05	4.98637
mmu-miR-669o-3p	2.35369	2.23699	4.49e-15	3.3e-14	13.4811
mmu-miR-669p-5p	2.57877	2.68775	1.52e-21	1.75e-20	19.757
mmu-miR-134-5p	2.05376	2.44556	4.25e-13	2.65e-12	11.5767
mmu-miR-212-3p	2.07082	1.0146	1.43e-06	5.1e-06	5.29201
mmu-miR-7676-3p	1.36149	0.113782	0.0146184	0.0262546	1.58079
mmu-miR-8097	2.91568	-0.507498	0.00809563	0.0154023	1.81241
mmu-miR-877-5p	1.70774	0.140876	0.00968994	0.0181283	1.74164
mmu-miR-877-3p	1.95345	0.0711404	0.0146184	0.0262546	1.58079
mmu-miR-155-3p	2.0862	-0.460426	0.037396	0.060182	1.22053
mmu-miR-485-3p	2.16115	0.429419	0.000685392	0.00163053	2.78767
mmu-miR-331-5p	1.13168	0.643411	0.0359168	0.0580096	1.2365
mmu-miR-383-5p	-1.15855	0.0286098	0.0479679	0.0747014	1.12667
mmu-miR-466e-5p	1.73062	-0.309584	0.0333629	0.0542752	1.2654
mmu-miR-5113	-1.70152	-0.148114	0.0381429	0.0609472	1.21505
mmu-miR-677-5p	-1.692	-0.391988	0.0447455	0.0704938	1.15185
mmu-miR-12178-3p	-1.68338	0.428655	0.000647324	0.00155427	2.80847
mmu-miR-12182-3p	-1.43231	4.17079	6.17e-18	6.15e-17	16.211
mmu-miR-146b-5p	2.20025	8.16612	1.15e-67	7.39e-66	65.1311
mmu-miR-466c-5p	2.55276	0.93333	8.47e-07	3.12e-06	5.50645
mmu-miR-20b-5p	2.67336	1.95202	9.31e-14	6.33e-13	12.1986
mmu-miR-494-3p	2.91726	-0.514306	0.0139557	0.025379	1.59553
mmu-miR-139-5p	-1.20095	8.20005	1.13e-22	1.37e-21	20.8639
mmu-miR-141-3p	-1.2488	2.59384	2.3e-06	7.98e-06	5.09818
mmu-miR-143-5p	-1.52357	3.46232	9.56e-15	6.7e-14	13.1737
mmu-miR-7043-3p	3.01148	3.00727	9.08e-29	1.36e-27	26.8666
mmu-miR-144-5p	-2.17237	3.52605	9.32e-26	1.2e-24	23.9224
mmu-miR-144-3p	-3.27635	4.68427	9.51e-75	7.12e-73	72.1477
mmu-miR-145a-5p	-1.43542	6.40484	2.45e-27	3.34e-26	25.4768
mmu-miR-342-3p	3.04167	6.40676	7.85e-95	1.17e-92	91.9301
mmu-miR-187-3p	-1.84291	2.20603	8.3e-12	4.79e-11	10.3194
mmu-miR-191-3p	-1.33057	0.628182	0.00303363	0.00627696	2.20225
mmu-miR-223-3p	3.07878	5.98613	7.61e-90	7.76e-88	87.1099
mmu-miR-192-3p	-1.56517	3.92216	2.35e-18	2.4e-17	16.6198
mmu-miR-193a-3p	-1.13849	3.18255	6.06e-08	2.59e-07	6.58636
mmu-miR-193b-3p	-2.23473	2.12174	3.81e-15	2.9e-14	13.538
mmu-miR-194-5p	-1.12838	12.2842	3.66e-21	4.1e-20	19.3869
mmu-miR-1968-5p	-1.35712	0.335626	0.00656143	0.0126986	1.89624
mmu-miR-1981-3p	-1.02158	2.1296	7.11e-05	0.000204547	3.68921
mmu-miR-223-5p	3.60364	5.4324	8.65e-90	7.76e-88	87.1099
mmu-miR-200a-5p	-1.43766	4.04006	7.12e-16	5.62e-15	14.2506
mmu-miR-200a-3p	-1.39076	8.21664	2.55e-29	3.95e-28	27.4036
mmu-miR-200b-5p	-1.7302	0.545771	0.00039894	0.001012	2.99482
mmu-miR-200b-3p	-1.9241	7.78158	1.92e-52	7.18e-51	50.1441
mmu-miR-200c-3p	-1.06554	4.39044	1.02e-10	5.73e-10	9.24185
mmu-miR-203-5p	-1.29733	1.25306	0.000313273	0.000808389	3.09238
mmu-miR-203b-3p	-2.29394	3.42487	1.21e-28	1.75e-27	26.7581
mmu-miR-205-5p	-2.43563	-0.400344	0.00503812	0.00992234	2.00339
mmu-miR-22-3p	-1.60164	13.1419	4.32e-40	1.21e-38	37.9165
mmu-miR-146a-5p	4.00099	9.23577	1.15e-187	5.18e-185	184.286
mmu-miR-30c-1-3p	-1.32841	1.23171	0.000182678	0.000488228	3.31138
mmu-miR-30e-5p	-1.0964	11.0192	5.33e-20	5.84e-19	18.2337
mmu-miR-31-3p	-3.0656	3.4878	3.07e-44	9.86e-43	42.0062
mmu-miR-3105-3p	-1.38552	0.418641	0.00572559	0.0111773	1.95166
mmu-miR-335-5p	-1.50569	3.5224	1.55e-14	1.07e-13	12.969
mmu-miR-335-3p	-2.18149	3.69149	3.15e-30	5.24e-29	28.2808
mmu-miR-345-5p	-1.591	2.57618	1e-10	5.68e-10	9.24531
mmu-miR-345-3p	-1.45886	1.44709	1.01e-05	3.21e-05	4.49368
mmu-miR-365-3p	-1.13911	4.58129	2.29e-13	1.51e-12	11.8202
mmu-miR-365-2-5p	-1.50754	0.729522	0.000686348	0.00163053	2.78767
mmu-miR-370-3p	-1.29866	2.04636	1.86e-06	6.54e-06	5.18461
mmu-miR-155-5p	4.66505	5.13886	4.02e-115	9.01e-113	112.045
mmu-miR-429-3p	-2.07198	4.35679	4.88e-34	9.72e-33	32.0122
mmu-miR-451a	-2.15746	8.94199	7.05e-67	3.95e-65	64.4029
mmu-miR-486a-5p	-1.80073	5.72992	6.49e-38	1.71e-36	35.7659
mmu-miR-486a-3p	-2.45161	0.402825	1.63e-06	5.77e-06	5.23862
mmu-miR-486b-5p	-1.78603	5.79251	7.89e-38	1.97e-36	35.7059
mmu-miR-499-5p	-3.37868	-0.123982	2.33e-06	7.98e-06	5.09818
mmu-miR-582-3p	-1.89355	0.486451	0.000114774	0.000322083	3.49203
mmu-miR-744-3p	-1.35138	0.712593	0.00265805	0.00560312	2.25157
mmu-miR-802-5p	-1.00885	5.73825	4.01e-13	2.54e-12	11.5954
mmu-miR-802-3p	-1.1041	3.26648	4.68e-08	2.04e-07	6.6901
mmu-miR-874-3p	-1.28133	2.40059	1.74e-07	7.05e-07	6.15209
mmu-miR-147-3p	5.04181	3.35636	7.64e-58	3.43e-56	55.4646
mmu-miR-96-5p	-1.01153	3.6967	1.13e-07	4.64e-07	6.33308

## Sheet: Sheet4
Chronic infected stages-DEmiRNA
miRNA	logFC	logCPM	PValue	FDRP	logP
mmu-miR-1249-3p	1.21134	1.57423	0.000787101	0.0033075	2.4805
mmu-miR-132-3p	1.28497	2.92862	4.8e-08	4.74e-07	6.32432
mmu-miR-134-5p	1.21793	1.28079	0.00237528	0.0083771	2.07691
mmu-miR-146a-5p	3.0072	8.24653	3.7e-115	1.46e-112	111.836
mmu-miR-146b-5p	1.50201	7.14716	9.93e-32	3.92e-30	29.4066
mmu-miR-147-3p	1.87245	0.0917026	0.00453675	0.0149335	1.82584
mmu-miR-150-5p	1.66277	4.67808	1.24e-23	4.09e-22	21.3882
mmu-miR-155-5p	2.81727	3.56433	5.02e-33	2.2e-31	30.6567
mmu-miR-15b-5p	1.19828	3.66737	2.21e-10	2.57e-09	8.58977
mmu-miR-184-3p	2.09754	3.26313	8.22e-20	2.32e-18	17.6346
mmu-miR-1943-5p	2.04765	-0.448823	0.0139557	0.0382813	1.41701
mmu-miR-20b-5p	2.09605	0.628724	1.7e-05	0.000120136	3.92033
mmu-miR-212-3p	4.74606	-0.706054	0.00210279	0.00783586	2.10591
mmu-miR-214-3p	1.05078	4.22618	1.17e-09	1.22e-08	7.91455
mmu-miR-216a-5p	7.35512	1.02611	3.3e-14	5.21e-13	12.2828
mmu-miR-216a-3p	5.21257	-0.488352	0.0002773	0.00135227	2.86894
mmu-miR-216b-5p	7.85101	1.439	2.8e-19	6.5e-18	17.1872
mmu-miR-216b-3p	4.73034	-0.744689	0.00414433	0.0137564	1.8615
mmu-miR-217-5p	9.68992	3.08979	4.1e-58	5.4e-56	55.2674
mmu-miR-223-5p	2.81736	3.95361	3.41e-41	2.24e-39	38.649
mmu-miR-223-3p	2.48547	4.40016	2.18e-40	1.23e-38	37.9098
mmu-miR-23a-3p	1.57364	0.955402	0.00144296	0.0056997	2.24415
mmu-miR-299a-3p	1.79245	0.89626	0.00042537	0.00193128	2.71416
mmu-miR-29b-2-5p	2.45037	0.139968	0.000410455	0.00188523	2.72464
mmu-miR-300-3p	1.36913	1.99443	1.03e-05	7.82e-05	4.10698
mmu-miR-324-5p	1.64285	0.487595	0.00656143	0.0205696	1.68677
mmu-miR-339-5p	1.24044	4.21159	4.6e-12	5.86e-11	10.2318
mmu-miR-342-5p	2.13866	1.933	5.93e-10	6.51e-09	8.18641
mmu-miR-342-3p	2.78074	5.56793	7.01e-66	1.39e-63	62.8585
mmu-miR-34b-3p	4.62441	-0.768453	0.00414433	0.0137564	1.8615
mmu-miR-350-5p	1.41466	0.966462	0.00249458	0.00856833	2.0671
mmu-miR-363-3p	3.44284	1.66604	4.12e-14	6.27e-13	12.203
mmu-miR-375-3p	3.43221	3.68899	8.34e-47	8.23e-45	44.0845
mmu-miR-379-5p	1.45007	4.42632	2.14e-17	4.45e-16	15.3519
mmu-miR-382-5p	1.33127	0.978684	0.00249458	0.00856833	2.0671
mmu-miR-409-3p	3.05873	1.83438	1.7e-16	3.2e-15	14.4944
mmu-miR-411-5p	1.41856	5.30143	7.94e-21	2.41e-19	18.6176
mmu-miR-411-3p	2.34076	0.808299	7.11e-05	0.00043186	3.36466
mmu-miR-485-3p	2.17462	0.272921	0.000455324	0.00204378	2.68957
mmu-miR-494-3p	1.78557	-0.229508	0.0132078	0.0364832	1.43791
mmu-miR-495-3p	1.15377	1.07803	0.0088893	0.0255578	1.59248
mmu-miR-501-3p	1.49818	3.20361	7.17e-12	8.85e-11	10.0529
mmu-miR-541-5p	1.38841	2.34233	2.65e-07	2.44e-06	5.61308
mmu-miR-543-3p	1.14934	1.56012	0.00157459	0.00615803	2.21056
mmu-miR-652-3p	1.21328	4.38743	5.74e-13	8.4e-12	11.0759
mmu-miR-674-5p	1.10697	1.6555	0.00120181	0.00484405	2.31479
mmu-miR-7043-3p	1.39652	2.25263	1.57e-07	1.48e-06	5.83066
mmu-let-7g-3p	-1.55575	-0.244731	0.029231	0.0712731	1.14707
mmu-miR-1247-5p	-1.36225	-0.238934	0.0447455	0.100433	0.998124
mmu-miR-190a-5p	-1.26293	0.252984	0.0234129	0.059665	1.22428
mmu-miR-3073a-3p	-1.41118	-0.0976391	0.0253569	0.0633921	1.19796
mmu-miR-346-5p	2.31441	-0.7743	0.0404745	0.0940437	1.02667
mmu-miR-376b-5p	1.7049	-0.264328	0.0447455	0.100433	0.998124
mmu-miR-6969-3p	4.17566	-0.993297	0.0320338	0.0753176	1.1231
mmu-miR-7b-5p	1.18084	0.860029	0.019175	0.0501598	1.29964
mmu-miR-101b-3p	-1.21983	12.9814	2.12e-24	7.61e-23	22.1185
mmu-miR-122-5p	-1.03344	18.9214	4.02e-18	8.82e-17	16.0547
mmu-miR-122b-5p	-2.31716	0.300045	1.3e-05	9.5e-05	4.02233
mmu-miR-1247-3p	-1.63429	0.86665	6.52e-05	0.00040255	3.39518
mmu-miR-1298-5p	-1.15567	1.48071	0.00119086	0.00484405	2.31479
mmu-miR-133a-3p	-1.78563	0.483646	0.000181251	0.000980744	3.00844
mmu-miR-137-3p	-1.08333	1.82594	0.000122715	0.000702497	3.15336
mmu-miR-143-3p	-1.07723	14.0184	1.66e-19	4.36e-18	17.3606
mmu-miR-148a-3p	-1.65149	17.8606	1.83e-42	1.44e-40	39.8402
mmu-miR-17-3p	-1.39863	1.17813	0.000319217	0.00150108	2.8236
mmu-miR-181a-2-3p	-1.4176	1.65825	4.13e-06	3.33e-05	4.47801
mmu-miR-192-5p	-1.56511	16.1691	1.71e-38	8.46e-37	36.0729
mmu-miR-1948-5p	-1.08448	2.1897	4.84e-05	0.000313173	3.50422
mmu-miR-1a-3p	-1.12406	4.57589	6.73e-13	9.5e-12	11.0223
mmu-miR-30a-5p	-1.00635	13.9072	2.88e-17	5.7e-16	15.2444
mmu-miR-330-3p	-1.08594	0.632331	0.0146321	0.0395867	1.40245
mmu-miR-455-5p	-1.11135	7.6202	2.07e-19	5.1e-18	17.2923
mmu-miR-466b-5p	-1.95317	-0.208065	0.00820059	0.0243551	1.61341
mmu-miR-466c-5p	-1.57559	-0.127467	0.0121112	0.0339257	1.46947
mmu-miR-466o-5p	-1.95317	-0.208065	0.00820059	0.0243551	1.61341
mmu-miR-466p-5p	-2.77044	-0.673081	0.00684028	0.0211163	1.67538
mmu-miR-5615-5p	-2.72616	0.00996612	0.000206657	0.00109518	2.96051
mmu-miR-881-3p	-1.91303	0.692939	1.92e-05	0.000133209	3.87547
