# Supplementary material for: CircRNA and miRNA expression analysis in livers of mice with Toxoplasma gondii infection
Source: Front Cell Infect Microbiol. 2022 Oct 27;12:1037586. doi: 10.3389/fcimb.2022.1037586 (PMC9646959; doi:10.3389/fcimb.2022.1037586)
Supplement: Supplementary Table 2 — The data of DEcircRNA-DEmiRNA network analysis. [file Table_2.xlsx]

## Sheet: Sheet1
Supplementary Table 2 The data of DEcircRNA-DEmiRNA network analysis
miRNA_ID	circRNA_ID
mmu-miR-1a-3p	6:124519352|124575359
mmu-miR-1a-3p	12:103731961|103897311
mmu-miR-1a-3p	12:103854668|103947209
mmu-miR-1a-3p	5:145708877|145868684
mmu-miR-1a-3p	4:61958498|62052011
mmu-miR-1a-3p	7:13832577|13909898
mmu-miR-15b-5p	6:124519352|124575359
mmu-miR-15b-5p	12:103731961|103897311
mmu-miR-15b-5p	12:103854668|103947209
mmu-miR-15b-5p	5:145708877|145868684
mmu-miR-15b-5p	19:4036688|4040815
mmu-miR-15b-5p	4:61958498|62052011
mmu-miR-15b-5p	7:13832577|13909898
mmu-miR-132-3p	6:124519352|124575359
mmu-miR-132-3p	12:103731961|103897311
mmu-miR-132-3p	12:103854668|103947209
mmu-miR-132-3p	5:145708877|145868684
mmu-miR-132-3p	19:4036688|4040815
mmu-miR-132-3p	4:61958498|62052011
mmu-miR-132-3p	7:13832577|13909898
mmu-miR-133a-3p	6:124519352|124575359
mmu-miR-133a-3p	12:103731961|103897311
mmu-miR-133a-3p	12:103854668|103947209
mmu-miR-133a-3p	5:145708877|145868684
mmu-miR-133a-3p	19:4036688|4040815
mmu-miR-133a-3p	4:61958498|62052011
mmu-miR-133a-3p	7:13832577|13909898
mmu-miR-134-5p	6:124519352|124575359
mmu-miR-134-5p	12:103731961|103897311
mmu-miR-134-5p	12:103854668|103947209
mmu-miR-134-5p	5:145708877|145868684
mmu-miR-134-5p	4:61958498|62052011
mmu-miR-134-5p	7:13832577|13909898
mmu-miR-146a-5p	6:124519352|124575359
mmu-miR-146a-5p	12:103731961|103897311
mmu-miR-146a-5p	12:103854668|103947209
mmu-miR-146a-5p	5:145708877|145868684
mmu-miR-146a-5p	19:4036688|4040815
mmu-miR-146a-5p	4:61958498|62052011
mmu-miR-146a-5p	7:13832577|13909898
mmu-miR-150-5p	6:124519352|124575359
mmu-miR-150-5p	12:103731961|103897311
mmu-miR-150-5p	12:103854668|103947209
mmu-miR-150-5p	5:145708877|145868684
mmu-miR-150-5p	19:4036688|4040815
mmu-miR-150-5p	4:61958498|62052011
mmu-miR-150-5p	7:13832577|13909898
mmu-miR-155-5p	6:124519352|124575359
mmu-miR-155-5p	12:103731961|103897311
mmu-miR-155-5p	12:103854668|103947209
mmu-miR-155-5p	5:145708877|145868684
mmu-miR-155-5p	4:61958498|62052011
mmu-miR-155-5p	7:13832577|13909898
mmu-miR-181a-2-3p	6:124519352|124575359
mmu-miR-181a-2-3p	12:103731961|103897311
mmu-miR-181a-2-3p	12:103854668|103947209
mmu-miR-181a-2-3p	5:145708877|145868684
mmu-miR-181a-2-3p	4:61958498|62052011
mmu-miR-181a-2-3p	7:13832577|13909898
mmu-miR-122-5p	6:124519352|124575359
mmu-miR-122-5p	12:103731961|103897311
mmu-miR-122-5p	12:103854668|103947209
mmu-miR-122-5p	5:145708877|145868684
mmu-miR-122-5p	4:61958498|62052011
mmu-miR-122-5p	7:13832577|13909898
mmu-miR-143-3p	6:124519352|124575359
mmu-miR-143-3p	12:103731961|103897311
mmu-miR-143-3p	12:103854668|103947209
mmu-miR-143-3p	5:145708877|145868684
mmu-miR-143-3p	4:61958498|62052011
mmu-miR-143-3p	7:13832577|13909898
mmu-miR-299a-3p	6:124519352|124575359
mmu-miR-299a-3p	12:103731961|103897311
mmu-miR-299a-3p	12:103854668|103947209
mmu-miR-299a-3p	5:145708877|145868684
mmu-miR-299a-3p	4:61958498|62052011
mmu-miR-299a-3p	7:13832577|13909898
mmu-miR-192-5p	6:124519352|124575359
mmu-miR-192-5p	12:103731961|103897311
mmu-miR-192-5p	12:103854668|103947209
mmu-miR-192-5p	5:145708877|145868684
mmu-miR-192-5p	4:61958498|62052011
mmu-miR-192-5p	7:13832577|13909898
mmu-miR-23a-3p	6:124519352|124575359
mmu-miR-23a-3p	12:103731961|103897311
mmu-miR-23a-3p	12:103854668|103947209
mmu-miR-23a-3p	5:145708877|145868684
mmu-miR-23a-3p	4:61958498|62052011
mmu-miR-23a-3p	7:13832577|13909898
mmu-miR-339-5p	6:124519352|124575359
mmu-miR-339-5p	12:103731961|103897311
mmu-miR-339-5p	12:103854668|103947209
mmu-miR-339-5p	5:145708877|145868684
mmu-miR-339-5p	19:4036688|4040815
mmu-miR-339-5p	4:61958498|62052011
mmu-miR-339-5p	7:13832577|13909898
mmu-miR-342-5p	6:124519352|124575359
mmu-miR-342-5p	12:103731961|103897311
mmu-miR-342-5p	12:103854668|103947209
mmu-miR-342-5p	5:145708877|145868684
mmu-miR-342-5p	4:61958498|62052011
mmu-miR-342-5p	7:13832577|13909898
mmu-miR-342-3p	6:124519352|124575359
mmu-miR-342-3p	12:103731961|103897311
mmu-miR-342-3p	12:103854668|103947209
mmu-miR-342-3p	5:145708877|145868684
mmu-miR-342-3p	19:4036688|4040815
mmu-miR-342-3p	4:61958498|62052011
mmu-miR-342-3p	7:13832577|13909898
mmu-miR-350-5p	6:124519352|124575359
mmu-miR-350-5p	12:103731961|103897311
mmu-miR-350-5p	12:103854668|103947209
mmu-miR-350-5p	5:145708877|145868684
mmu-miR-350-5p	4:61958498|62052011
mmu-miR-350-5p	7:13832577|13909898
mmu-miR-212-3p	6:124519352|124575359
mmu-miR-212-3p	12:103731961|103897311
mmu-miR-212-3p	12:103854668|103947209
mmu-miR-212-3p	5:145708877|145868684
mmu-miR-212-3p	19:4036688|4040815
mmu-miR-212-3p	4:61958498|62052011
mmu-miR-212-3p	7:13832577|13909898
mmu-miR-214-3p	6:124519352|124575359
mmu-miR-214-3p	12:103731961|103897311
mmu-miR-214-3p	12:103854668|103947209
mmu-miR-214-3p	5:145708877|145868684
mmu-miR-214-3p	19:4036688|4040815
mmu-miR-214-3p	4:61958498|62052011
mmu-miR-214-3p	7:13832577|13909898
mmu-miR-223-5p	6:124519352|124575359
mmu-miR-223-5p	12:103731961|103897311
mmu-miR-223-5p	12:103854668|103947209
mmu-miR-223-5p	5:145708877|145868684
mmu-miR-223-5p	4:61958498|62052011
mmu-miR-223-5p	7:13832577|13909898
mmu-miR-223-3p	6:124519352|124575359
mmu-miR-223-3p	12:103731961|103897311
mmu-miR-223-3p	12:103854668|103947209
mmu-miR-223-3p	5:145708877|145868684
mmu-miR-223-3p	19:4036688|4040815
mmu-miR-223-3p	4:61958498|62052011
mmu-miR-223-3p	7:13832577|13909898
mmu-miR-29b-2-5p	6:124519352|124575359
mmu-miR-29b-2-5p	12:103731961|103897311
mmu-miR-29b-2-5p	12:103854668|103947209
mmu-miR-29b-2-5p	5:145708877|145868684
mmu-miR-29b-2-5p	19:4036688|4040815
mmu-miR-29b-2-5p	4:61958498|62052011
mmu-miR-29b-2-5p	7:13832577|13909898
mmu-miR-363-3p	6:124519352|124575359
mmu-miR-363-3p	12:103731961|103897311
mmu-miR-363-3p	12:103854668|103947209
mmu-miR-363-3p	5:145708877|145868684
mmu-miR-363-3p	4:61958498|62052011
mmu-miR-363-3p	7:13832577|13909898
mmu-miR-375-3p	6:124519352|124575359
mmu-miR-375-3p	12:103731961|103897311
mmu-miR-375-3p	12:103854668|103947209
mmu-miR-375-3p	5:145708877|145868684
mmu-miR-375-3p	4:61958498|62052011
mmu-miR-375-3p	7:13832577|13909898
mmu-miR-379-5p	6:124519352|124575359
mmu-miR-379-5p	12:103731961|103897311
mmu-miR-379-5p	12:103854668|103947209
mmu-miR-379-5p	5:145708877|145868684
mmu-miR-379-5p	19:4036688|4040815
mmu-miR-379-5p	4:61958498|62052011
mmu-miR-379-5p	7:13832577|13909898
mmu-miR-409-3p	6:124519352|124575359
mmu-miR-409-3p	12:103731961|103897311
mmu-miR-409-3p	12:103854668|103947209
mmu-miR-409-3p	5:145708877|145868684
mmu-miR-409-3p	4:61958498|62052011
mmu-miR-409-3p	7:13832577|13909898
mmu-miR-411-3p	6:124519352|124575359
mmu-miR-411-3p	12:103731961|103897311
mmu-miR-411-3p	5:145708877|145868684
mmu-miR-411-3p	4:61958498|62052011
mmu-miR-411-3p	7:13832577|13909898
mmu-miR-485-3p	6:124519352|124575359
mmu-miR-485-3p	12:103731961|103897311
mmu-miR-485-3p	12:103854668|103947209
mmu-miR-485-3p	5:145708877|145868684
mmu-miR-485-3p	4:61958498|62052011
mmu-miR-485-3p	7:13832577|13909898
mmu-miR-543-3p	6:124519352|124575359
mmu-miR-543-3p	12:103731961|103897311
mmu-miR-543-3p	12:103854668|103947209
mmu-miR-543-3p	5:145708877|145868684
mmu-miR-543-3p	4:61958498|62052011
mmu-miR-543-3p	7:13832577|13909898
mmu-miR-541-5p	6:124519352|124575359
mmu-miR-541-5p	12:103731961|103897311
mmu-miR-541-5p	12:103854668|103947209
mmu-miR-541-5p	5:145708877|145868684
mmu-miR-541-5p	19:4036688|4040815
mmu-miR-541-5p	4:61958498|62052011
mmu-miR-541-5p	7:13832577|13909898
mmu-miR-494-3p	6:124519352|124575359
mmu-miR-494-3p	12:103731961|103897311
mmu-miR-494-3p	12:103854668|103947209
mmu-miR-494-3p	5:145708877|145868684
mmu-miR-494-3p	4:61958498|62052011
mmu-miR-494-3p	7:13832577|13909898
mmu-miR-20b-5p	6:124519352|124575359
mmu-miR-20b-5p	12:103731961|103897311
mmu-miR-20b-5p	12:103854668|103947209
mmu-miR-20b-5p	5:145708877|145868684
mmu-miR-20b-5p	19:4036688|4040815
mmu-miR-20b-5p	4:61958498|62052011
mmu-miR-20b-5p	7:13832577|13909898
mmu-miR-1247-3p	12:103731961|103897311
mmu-miR-1247-3p	12:103854668|103947209
mmu-miR-1247-3p	5:145708877|145868684
mmu-miR-1247-3p	4:61958498|62052011
mmu-miR-1247-3p	7:13832577|13909898
mmu-miR-674-5p	6:124519352|124575359
mmu-miR-674-5p	12:103731961|103897311
mmu-miR-674-5p	12:103854668|103947209
mmu-miR-674-5p	5:145708877|145868684
mmu-miR-674-5p	19:4036688|4040815
mmu-miR-674-5p	4:61958498|62052011
mmu-miR-674-5p	7:13832577|13909898
mmu-miR-146b-5p	6:124519352|124575359
mmu-miR-146b-5p	12:103731961|103897311
mmu-miR-146b-5p	12:103854668|103947209
mmu-miR-146b-5p	5:145708877|145868684
mmu-miR-146b-5p	19:4036688|4040815
mmu-miR-146b-5p	4:61958498|62052011
mmu-miR-146b-5p	7:13832577|13909898
mmu-miR-501-3p	6:124519352|124575359
mmu-miR-501-3p	12:103731961|103897311
mmu-miR-501-3p	12:103854668|103947209
mmu-miR-501-3p	5:145708877|145868684
mmu-miR-501-3p	19:4036688|4040815
mmu-miR-501-3p	4:61958498|62052011
mmu-miR-501-3p	7:13832577|13909898
mmu-miR-652-3p	6:124519352|124575359
mmu-miR-652-3p	12:103731961|103897311
mmu-miR-652-3p	12:103854668|103947209
mmu-miR-652-3p	5:145708877|145868684
mmu-miR-652-3p	4:61958498|62052011
mmu-miR-881-3p	6:124519352|124575359
mmu-miR-881-3p	12:103731961|103897311
mmu-miR-881-3p	12:103854668|103947209
mmu-miR-881-3p	5:145708877|145868684
mmu-miR-881-3p	4:61958498|62052011
mmu-miR-881-3p	7:13832577|13909898
mmu-miR-147-3p	6:124519352|124575359
mmu-miR-147-3p	12:103731961|103897311
mmu-miR-147-3p	12:103854668|103947209
mmu-miR-147-3p	5:145708877|145868684
mmu-miR-147-3p	19:4036688|4040815
mmu-miR-147-3p	4:61958498|62052011
mmu-miR-147-3p	7:13832577|13909898
mmu-miR-466b-5p	6:124519352|124575359
mmu-miR-466b-5p	12:103731961|103897311
mmu-miR-466b-5p	12:103854668|103947209
mmu-miR-466b-5p	5:145708877|145868684
mmu-miR-466b-5p	19:4036688|4040815
mmu-miR-466b-5p	4:61958498|62052011
mmu-miR-466b-5p	7:13832577|13909898
mmu-miR-466c-5p	6:124519352|124575359
mmu-miR-466c-5p	12:103731961|103897311
mmu-miR-466c-5p	12:103854668|103947209
mmu-miR-466c-5p	5:145708877|145868684
mmu-miR-466c-5p	19:4036688|4040815
mmu-miR-466c-5p	4:61958498|62052011
mmu-miR-466c-5p	7:13832577|13909898
mmu-miR-3073a-3p	6:124519352|124575359
mmu-miR-3073a-3p	12:103731961|103897311
mmu-miR-3073a-3p	12:103854668|103947209
mmu-miR-3073a-3p	5:145708877|145868684
mmu-miR-3073a-3p	4:61958498|62052011
mmu-miR-3073a-3p	7:13832577|13909898
mmu-miR-466o-5p	6:124519352|124575359
mmu-miR-466o-5p	12:103731961|103897311
mmu-miR-466o-5p	12:103854668|103947209
mmu-miR-466o-5p	5:145708877|145868684
mmu-miR-466o-5p	19:4036688|4040815
mmu-miR-466o-5p	4:61958498|62052011
mmu-miR-466o-5p	7:13832577|13909898
mmu-miR-7043-3p	6:124519352|124575359
mmu-miR-7043-3p	12:103731961|103897311
mmu-miR-7043-3p	12:103854668|103947209
mmu-miR-7043-3p	5:145708877|145868684
mmu-miR-7043-3p	19:4036688|4040815
mmu-miR-7043-3p	4:61958498|62052011
mmu-miR-7043-3p	7:13832577|13909898
mmu-miR-122b-5p	6:124519352|124575359
mmu-miR-122b-5p	12:103731961|103897311
mmu-miR-122b-5p	12:103854668|103947209
mmu-miR-122b-5p	5:145708877|145868684
mmu-miR-122b-5p	4:61958498|62052011
mmu-miR-122b-5p	7:13832577|13909898
